# Supplementary material for: Teachers’ Readiness to Implement Robotics in Education: Validation and Measurement Invariance of TRi-Robotics Scale via Confirmatory Factor Analysis and Network Psychometrics
Source: Behav Sci (Basel). 2025 Sep 10;15(9):1227. doi: 10.3390/bs15091227 (PMC12466464; doi:10.3390/bs15091227)
Supplement: Supplementary file 1 [file behavsci-15-01227-s001.zip]

Archive with 1 entries (1 files):
- behavsci-3775318-supplementary.pdf
